# Supplementary material for: Efficacy of NAMPT Inhibitors in Pancreatic Cancer After Stratification by MAP17 (PDZK1IP1) Levels
Source: Cancers (Basel). 2025 Aug 5;17(15):2575. doi: 10.3390/cancers17152575 (PMC12346621; doi:10.3390/cancers17152575)
Supplement: Supplementary file 1 [file cancers-17-02575-s001.zip]

Archive with 1 entries (1 files):
- cancers-3709435-supplementary.pdf
